# Supplementary material for: Integrated metabolic and transcriptional analysis reveals the role of carotenoid cleavage dioxygenase 4 (IbCCD4) in carotenoid accumulation in sweetpotato tuberous roots
Source: Biotechnol Biofuels Bioprod. 2023 Mar 14;16:45. doi: 10.1186/s13068-023-02299-y (PMC10012543; doi:10.1186/s13068-023-02299-y)
Supplement: Supplementary file 5 — Additional file 5. Table S1: Primers used in this study. Table S2: Determination of the carotenoid contents during six tuberous root developmental stages of sweetpotatoes with three flesh colors by spectrophotometry (A454/g). Table S3: Determination of carotenoid compositions and contents during six tuberous root developmental stages of sweetpotatoes with three flesh colors by UHPLC-APCI-MS/MS (μg/g DW). Table S4: Relative expression levels of thirteen genes involved in carotenoid metabolic pathway. Table S5: Determination of carotenoid compositions and contents in tuberous roots of IbCCD4-overexpressing lines and non-transgenic sweetpotato by UHPLC-APCI-MS/MS (μg/g DW). Table S6: Cis-acting element locate in the IbCCD4 promoter. [file 13068_2023_2299_MOESM5_ESM.xlsx]

## Sheet: Table S1
Table S1 Primers used in this study.
Primer name	primer sequence (5’-3’)	Accession number of the gene
Primers for RT-qPCR
IbCCD1-F	TCCAGCCAAAGGAGATGGTGA	Tai6.19462
IbCCD1-R	GCAGTTGGGAAGCTCAAACCA
IbCCD4-F	GTCCACGCCATAAACGCCTG	Tai6.590
IbCCD4-R	GCCGCGTGAACCAAATCCAT
IbCHYB-F	TATGGCACGCTTCGTTGTGG	Tai6.37431
IbCHYB-R	ATGGCAGGGACAGCGTTAGT
IbCHYE-F	CACCCTCCTGTCTTGCTACGA	Tai6.12301
IbCHYE-R	AGTCTTCTGCTCTTTCCCAGACC
IbCRTISO-F	GGAGCTTGTGGCTGACGGAA	Tai6.25906
IbCRTISO-R	CCACTGTCGCGAGCAAGGTA
IbGGPS-F	GAGGGTGAGGCCCATGCTAT	Tai6.35579
IbGGPS-R	CGCCGAAGACCTTGTGGTTG
IbLCYB-F	CAGGCCTTATGGGCGGGTTA	Tai6.32960
IbLCYB-R	GCCAGTTGCATCAAGAACCACA
IbLCYE-F	TTGGTGCTGCTGCTAGTATGGT	Tai6.21718
IbLCYE-R	CGGCCAAAGCGTTTCCCAAG
IbNCED3-F	GGGAAGAGCCCGAAACCGAT	Tai6.30083
IbNCED3-R	TCACCATTCCGGCCTCCAAA
IbPDS-F	GAGATGCTTACGTGGCCGGA	Tai6.17726
IbPDS-R	CCTGTCTGGTATGCCCTGCTT
IbPSY-F	TGCTCGACGCTGCACTATCA	Tai6.30216
IbPSY-R	GCCCATAACCGGGACACTCA
IbZDS-F	GCAGCATGTGATGTGCCTGG	Tai6.43212
IbZDS-R	CCGCCTCAATTGCCTCGAAC
IbZEP-F	TGGTTGATGGCGTTTCTGGG	Tai6.8869
IbZEP-R	TACGGCACACGCAAGGATCT
IbActin-F	GACTACCATGTTCCCCGGTA
IbActin-R	TTGTATGCCACGAGCATCTT
Primers for open reading frame sequence of IbCCD4
IbCCD4-ORF-F	ATGGATGCTTTTTCTTCTTC
IbCCD4-ORF-R	TTAAAGGTTGTTTAGGTCAC
Primers for constructing expression vector of IbCCD4
IbCCD4 -F -KpnI	GGGGTACCATGGATGCTTTTTCTTCTTC
IbCCD4 -R -XbaI	GCTCTAGAAAGGTTGTTTAGGTCACTTT
Primers for identifying transformants
CaMV35s-F	GACGCACAATCCCACTATCC
IbCCD4-ORF-R	TTAAAGGTTGTTTAGGTCAC
Primers for the promoter sequence of IbCCD4
Pro-IbCCD4-F	ATGGTGTGTAACGAAATGGG
Pro-IbCCD4-R	GGAGTCTGTTTTGTGGTGGC

## Sheet: Table S2
Table S2 Determination of carotenoid contents during six tuberous root develpmental stages of sweetpotatoes with three flesh colors by spectrophotometry (A454/g).
	60 DAP		75 DAP		90 DAP		105 DAP		120 DAP		135 DAP
	avg	st dev	avg	st dev	avg	st dev	avg	st dev	avg	st dev	avg	st dev
XS18	0.0196667	0.00208167	0.019	0.002	0.018	0.001	0.0163333	0.00152753	0.024	0.003	0.0176667	0.00152753
XX	0.109333	0.00550757	0.196667	0.00665833	0.187333	0.0085049	0.158333	0.00404145	0.261333	0.0145029	0.230667	0.00907377
SS8	0.463667	0.00862168	0.418333	0.00550757	0.368333	0.00416333	0.372667	0.00208167	0.427333	0.00665833	0.347667	0.012897

## Sheet: Table S3
Table S3 Determination of carotenoid compositions and contents during six tuberous root develpmental stages of sweetpotatoes with three flesh colors by UHPLC-APCI-MS/MS (μg/g DW).
Samples	α-Carotene		β-Carotene		β-Cryptoxanthin		γ-Carotene		(E/Z)-Phytoene		Phytofluene		Lutein		Neoxanthin		Zeaxanthin		Violaxanthin		Total carotenoids		Carotenes of β-branch	Propotion of β-branch carotenes
	avg	st dev	avg	st dev	avg	st dev	avg	st dev	avg	st dev	avg	st dev	avg	st dev	avg	st dev	avg	st dev	avg	st dev	avg	st dev	avg
XS18-60DAP	0.0426667	0.000251661	0.365667	0.0312623	0.662667	0.010116	ND		ND		ND		0.596	0.00655744	0.296333	0.0620672	0.549	0.124181	1.23667	0.0550757	3.749	0.0875921	3.11033	0.829643
XS18-75DAP	ND		0.128	0.00458258	0.87	0.00264575	ND		ND		ND		0.207333	0.0210792	0.172667	0.019218	0.743333	0.112073	0.297333	0.0126623	2.41867	0.24964	2.21133	0.914278
XS18-90DAP	ND		0.099	0.0115326	1.59333	0.00750555	ND		ND		ND		0.0776667	0.00905115	0.18	0.00754983	1.23333	0.0763763	0.296333	0.0253246	3.47967	0.121383	3.402	0.97768
XS18-105DAP	ND		0.167667	0.0419682	0.760333	0.0092376	ND		ND		ND		0.304667	0.0835125	0.128	0.007	0.290667	0.0142244	0.277333	0.0583467	1.92867	0.19476	1.624	0.842032
XS18-120DAP	0.0266667	0.00134288	0.28	0.0113578	0.182	0.0119304	ND		ND		ND		0.427333	0.0255016	0.334667	0.0713956	ND		0.567667	0.024173	1.81833	0.134841	1.36433	0.750321
XS18-135DAP	0.0109667	0.00355012	0.166333	0.0183394	0.316333	0.00802081	ND		ND		ND		0.301667	0.0472582	0.316	0.0285832	0.0817	0.0102455	0.423667	0.047606	1.61667	0.0776048	1.30403	0.806619
XX-60DAP	0.0428333	0.00625486	0.756333	0.0235018	9.22333	0.701878	ND		ND		0.530333	0.105377	0.689667	0.0387599	0.333	0.0400375	2.5	0.147309	1.26333	0.210317	15.3388	1.04135	14.076	0.917671
XX-75DAP	0.0323	0.00338674	2.5	0.32909	20.0667	1.24231	ND		ND		ND		0.290667	0.0344432	0.359333	0.0305669	7.01667	0.395517	0.816	0.0850176	31.0816	1.39417	30.7587	0.989609
XX-90DAP	ND		3.52	0.151327	30.1	1.04403	0.0332333	0.00880303	ND		ND		0.444333	0.0448367	0.36	0.00556776	9.17	0.481248	0.684	0.0260576	44.3116	1.2418	43.834	0.989223
XX-105DAP	ND		1.65667	0.187705	26.9667	1.28582	0.0257	0.0039128	ND		ND		0.613333	0.0255799	0.372	0.0191572	7.23667	1.04026	0.689	0.0167033	37.56	0.285495	36.921	0.982986
XX-120DAP	ND		3.58333	0.106927	48.6	1.38924	ND		ND		ND		1.26333	0.125033	0.675333	0.0493694	10.3667	1.15682	1.50333	0.15695	65.992	1.34385	64.7287	0.980856
XX-135DAP	ND		2.04333	0.0503322	34.8667	2.91433	ND		ND		ND		0.541	0.0425793	0.472	0.0245561	11.2333	0.85049	0.971	0.0795047	50.1273	3.54677	49.5863	0.989207
SS8-60DAP	ND		116.667	3.78594	76.6	3.005	0.661	0.0433474	11.18	1.59349	ND		0.469667	0.0142945	0.151667	0.0109697	11.6667	1.40119	1.043	0.0807279	218.439	9.58797	206.128	0.943642
SS8-75DAP	ND		75.6	0.4	62.1333	2.73191	0.445667	0.0223681	5.70667	0.266333	ND		0.282333	0.0317228	0.233667	0.0156312	10.9	0.984886	1.21667	0.0929157	156.518	2.84641	150.084	0.958889
SS8-90DAP	ND		63.3667	6.60404	66	0.818535	0.317	0.0450333	4.23	0.293087	ND		0.27	0.0155885	0.299333	0.0106927	8.80667	0.929588	1.32	0.1249	144.61	5.2123	139.793	0.96669
SS8-105DAP	ND		59.4	7.80833	54.6333	1.81751	0.253333	0.0315013	3.76333	0.315013	ND		0.284333	0.0206478	0.217	0.0200749	13.3333	1.19304	0.709	0.0665658	132.594	9.8567	128.293	0.967563
SS8-120DAP	ND		68.5333	8.70077	67.6333	2.85365	0.26	0.037	3.06	0.692026	ND		1.03533	0.20578	0.286333	0.0197315	16.3667	1.10151	1.02533	0.082282	158.2	9.33686	153.845	0.97247
SS8-135DAP	ND		44.8667	1.72434	58.7	1.65227	0.151	0.00888819	3.21	0.626418	ND		0.346333	0.0064291	0.488667	0.0188237	14.5	1.15326	1.35	0.0754983	123.613	4.42156	119.905	0.970008
Note: Averages (avg) and standard deviations (st dev) were further indicated. ND indicated that it was not detected.

## Sheet: Table S4
Table S4 Relative expression levels of the thirteen genes involved in the carotenoid metabolic pathway.
Genes	Varieties	60 DAP	75 DAP	90 DAP	105 DAP	120 DAP	135 DAP
IbGGPS	XS18	21.8819	60.7667	42.4798	34.9908	26.2742	82.472
	XX	28.6409	31.5596	63.4345	237.238	102.503	106.435
	SS8	117.992	23.7556	37.476	29.4031	31.2575	52.4065
IbPSY	XS18	11.6452	25.3793	15.9647	10.8049	36.1847	26.1506
	XX	4.76235	18.0489	11.2811	6.59636	12.4333	47.7655
	SS8	134.756	21.8034	32.2258	7.1869	12.5131	22.2289
IbPDS	XS18	6.91137	21.3741	12.7791	13.5376	16.4024	17.8419
	XX	7.54336	3.23268	12.0244	24.7883	11.8816	19.7843
	SS8	9.55647	6.08869	10.3786	4.18541	10.1671	21.8411
IbZDS	XS18	49.527	137.976	57.842	45.4381	96.1271	83.0456
	XX	57.4888	25.3041	107.138	135.585	107.075	218.275
	SS8	48.5358	41.3073	68.6553	29.8916	53.6527	75.4427
IbCRTISO	XS18	1.98011	3.76912	3.48289	2.90457	3.68855	3.06148
	XX	0.805004	1.48467	1.89431	4.87757	6.52726	13.2434
	SS8	2.95587	3.44749	3.54875	2.11081	8.57999	6.20902
IbLCYB	XS18	11.7232	9.76945	14.9458	12.381	12.5971	15.3931
	XX	16.6871	7.11898	19.5099	29.0463	29.86	43.2618
	SS8	9.56264	9.45252	14.2354	8.73091	13.8859	17.6524
IbLCYE	XS18	0.060797	2.12021	0.239228	0.560767	3.21364	1.17723
	XX	0.0487043	0.389709	0.274541	0.225321	0.889444	2.5555
	SS8	0.731887	0.0877096	1.47396	0.16046	0.899571	0.778523
IbCHYB	XS18	10.7413	143.11	24.9447	42.7811	164.39	58.4911
	XX	30.7865	55.7227	74.5671	38.8992	57.2818	123.546
	SS8	76.9355	11.6341	25.2039	36.8362	79.3416	39.86
IbCHYE	XS18	4.14121	7.40138	6.20834	10.9875	7.76544	8.16839
	XX	2.76852	5.22064	1.74053	2.05689	4.76874	15.8025
	SS8	10.2466	3.29469	3.67341	3.6709	7.02523	6.35859
IbZEP	XS18	9.88905	24.677	8.00029	10.4328	93.7109	52.2482
	XX	40.5023	62.2294	27.2611	16.2665	71.3224	94.5712
	SS8	119.286	17.2232	23.5977	13.7325	19.4309	72.0873
IbCCD1	XS18	1.0001	5.58955	0.113501	2.0639	6.18771	3.81606
	XX	0.442891	1.52661	0.66666	2.75713	1.25367	3.69973
	SS8	1.31345	0.919272	1.26163	0.253908	0.162128	1.19357
IbCCD4	XS18	6.06289	40.6976	11.496	7.23186	12.3865	24.4367
	XX	33.3103	8.1692	11.1209	39.3364	54.9502	42.3953
	SS8	3.67954	5.36951	4.25931	1.70209	8.85279	12.3662
IbNCED3	XS18	4.33218	61.6149	14.6991	6.31552	60.5754	6.60797
	XX	109.159	79.6486	24.85	21.2265	27.6229	34.3277
	SS8	333.529	3.62646	19.6682	30.2749	157.06	49.7736

## Sheet: Table S5
Table S5 Determination of carotenoid compositions and contents in tuberous roots of IbCCD4-overexpressing lines and non-transgenic sweetpotato by UHPLC-APCI-MS/MS (μg/g DW).
Samples	β-Carotene		β-Cryptoxanthin		(E/Z)-Phytoene		Lutein		Neoxanthin		Antheraxanthin		Violaxanthin		Total carotenoids
	avg	st dev	avg	st dev	avg	st dev	avg	st dev	avg	st dev	avg	st dev	avg	st dev	avg	st dev
LZX	0.271239	0.0351569	0.54183	0.0564804	0.459045	0.0391899	0.625166	0.013006	0.325876	0.0308893	0.28365	0.0167163	0.321254	0.00581538	2.828	0.125897
OE-17	0.177883	0.0189583	0.0980126	0.00385141	0.131503	0.00857044	0.311894	0.041117	0.201484	0.0120073	0.0936599	0.00116888	0.207882	0.00551697	1.222	0.0640383
OE-19	0.14241	0.00504155	0.102027	0.00450708	0.174361	0.00450897	0.31545	0.0158881	0.231685	0.00996532	0.13249	0.00718097	0.28546	0.0217099	1.384	0.0359278

## Sheet: Table S6
Table S6 Cis -acting element located in the IbCCD4 promoter.
Element		Sequence	Positions		Resorce	Putative function	Type
ABRE	ABRE	ACGTG	508	-	Arabidopsis thaliana	cis-acting element involved in the abscisic acid responsiveness	Hormone response
	ABRE	ACGTG	767	+	Arabidopsis thaliana	cis-acting element involved in the abscisic acid responsiveness	Hormone response
	ABRE	ACGTG	875	-	Arabidopsis thaliana	cis-acting element involved in the abscisic acid responsiveness	Hormone response
	ABRE	ACGTG	1862	-	Arabidopsis thaliana	cis-acting element involved in the abscisic acid responsiveness	Hormone response
ARE	ARE	AAACCA	1005	-	Zea mays	cis-acting regulatory element essential for the anaerobic induction	Stress response
	ARE	AAACCA	1028	+	Zea mays	cis-acting regulatory element essential for the anaerobic induction	Stress response
	ARE	AAACCA	1525	+	Zea mays	cis-acting regulatory element essential for the anaerobic induction	Stress response
	ARE	AAACCA	1648	+	Zea mays	cis-acting regulatory element essential for the anaerobic induction	Stress response
AE-box	AE-box	AGAAACTT	1197	+	Arabidopsis thaliana	part of a module for light response	Light response
ACE	ACE	GACACGTATG	1860	+	Petroselinum crispum	cis-acting element involved in light responsiveness	Light response
	AT-rich element	ATAGAAATCAA	315	+	Glycine max	binding site of AT-rich DNA binding protein (ATBP-1)	Other
Box4	Box 4	ATTAAT	977	+	Petroselinum crispum	part of a conserved DNA module involved in light responsiveness	Light response
	Box 4	ATTAAT	997	+	Petroselinum crispum	part of a conserved DNA module involved in light responsiveness	Light response
	Box 4	ATTAAT	1344	-	Petroselinum crispum	part of a conserved DNA module involved in light responsiveness	Light response
	Box 4	ATTAAT	1757	-	Petroselinum crispum	part of a conserved DNA module involved in light responsiveness	Light response
Box II	Box II	ACACGTTGT	507	+	Sinapis alba	part of a light responsive element	Light response
CGTCA-motif	CGTCA-motif	CGTCA	496	-	Hordeum vulgare	cis-acting regulatory element involved in the MeJA-responsiveness	Hormone response
	CGTCA-motif	CGTCA	1047	-	Hordeum vulgare	cis-acting regulatory element involved in the MeJA-responsiveness	Hormone response
	CGTCA-motif	CGTCA	1505	-	Hordeum vulgare	cis-acting regulatory element involved in the MeJA-responsiveness	Hormone response
CAAT-box	CAAT-box	CAAAT	28	-	Pisum sativum	common cis-acting element in promoter and enhancer regions	Other
	CAAT-box	CAAAT	293	+	Pisum sativum	common cis-acting element in promoter and enhancer regions	Other
	CAAT-box	CAAAT	414	+	Pisum sativum	common cis-acting element in promoter and enhancer regions	Other
	CAAT-box	CAAAT	1427	-	Pisum sativum	common cis-acting element in promoter and enhancer regions	Other
	CAAT-box	CAAAT	1460	-	Pisum sativum	common cis-acting element in promoter and enhancer regions	Other
CAAT-box	CAAT-box	CCAAT	157	+	Arabidopsis thaliana	common cis-acting element in promoter and enhancer regions	Other
	CAAT-box	CCAAT	160	-	Arabidopsis thaliana	common cis-acting element in promoter and enhancer regions	Other
	CAAT-box	CCAAT	1031	+	Arabidopsis thaliana	common cis-acting element in promoter and enhancer regions	Other
	CAAT-box	CCAAT	348	-	Arabidopsis thaliana	common cis-acting element in promoter and enhancer regions	Other
GT1-motif	GT1-motif	GGTTAA	970	+	Arabidopsis thaliana	light responsive element	Light response
	GT1-motif	GGTTAA	1024	+	Arabidopsis thaliana	light responsive element	Light response
	GT1-motif	GGTTAA	1399	+	Arabidopsis thaliana	light responsive element	Light response
GCN4_motif	GCN4_motif	TGAGTCA	1308	+	Oryza sativa	cis-regulatory element involved in endosperm expression	Other
GATA-motif	GATA-motif	GATAGGA	391	+	Arabidopsis thaliana	part of a light responsive element	Light response
G-Box	G-Box	CACGTT	508	+	Pisum sativum	cis-acting regulatory element involved in light responsiveness	Light response
	G-Box	CACGTT	766	-	Pisum sativum	cis-acting regulatory element involved in light responsiveness	Light response
G-box	G-box	CAGACGTGGCA	1859	-	Nicotiana plumbaginifolia	cis-acting regulatory element involved in light responsiveness	Light response
G-box	G-box	GCCACGTGGA	690	-	Arabidopsis thaliana	cis-acting regulatory element involved in light responsiveness	Light response
G-box	G-box	TACGTG	875	-	Arabidopsis thaliana	cis-acting regulatory element involved in light responsiveness	Light response
	G-box	TACGTG	1862	-	Arabidopsis thaliana	cis-acting regulatory element involved in light responsiveness	Light response
MBS	MBS	CAACTG	492	+	Arabidopsis thaliana	MYB binding site involved in drought-inducibility	Other
	MBS	CAACTG	1068	-	Arabidopsis thaliana	MYB binding site involved in drought-inducibility	Other
TGACG-motif	TGACG-motif	TGACG	496	+	Hordeum vulgare	cis-acting regulatory element involved in the MeJA-responsiveness	Hormone response
	TGACG-motif	TGACG	1047	+	Hordeum vulgare	cis-acting regulatory element involved in the MeJA-responsiveness	Hormone response
	TGACG-motif	TGACG	1505	+	Hordeum vulgare	cis-acting regulatory element involved in the MeJA-responsiveness	Hormone response
TATA-box	TATA-box	ATATAA	360	+	Brassica oleracea	core promoter element around -30 of transcription start	Other
	TATA-box	ATATAA	575	+	Brassica oleracea	core promoter element around -30 of transcription start	Other
	TATA-box	ATATAA	629	+	Brassica oleracea	core promoter element around -30 of transcription start	Other
	TATA-box	ATATAA	671	+	Brassica oleracea	core promoter element around -30 of transcription start	Other
TATA-box	TATA-box	TACAAAA	859	+	Oryza sativa	core promoter element around -30 of transcription start	Other
TATA-box	TATA-box	TATA	91	+	Arabidopsis thaliana	core promoter element around -30 of transcription start	Other
	TATA-box	TATA	254	+	Arabidopsis thaliana	core promoter element around -30 of transcription start	Other
	TATA-box	TATA	297	+	Arabidopsis thaliana	core promoter element around -30 of transcription start	Other
	TATA-box	TATA	305	+	Arabidopsis thaliana	core promoter element around -30 of transcription start	Other
	TATA-box	TATA	361	+	Arabidopsis thaliana	core promoter element around -30 of transcription start	Other
	TATA-box	TATA	462	+	Arabidopsis thaliana	core promoter element around -30 of transcription start	Other
	TATA-box	TATA	576	+	Arabidopsis thaliana	core promoter element around -30 of transcription start	Other
	TATA-box	TATA	630	+	Arabidopsis thaliana	core promoter element around -30 of transcription start	Other
	TATA-box	TATA	672	+	Arabidopsis thaliana	core promoter element around -30 of transcription start	Other
	TATA-box	TATA	774	+	Arabidopsis thaliana	core promoter element around -30 of transcription start	Other
	TATA-box	TATA	850	+	Arabidopsis thaliana	core promoter element around -30 of transcription start	Other
	TATA-box	TATA	964	+	Arabidopsis thaliana	core promoter element around -30 of transcription start	Other
	TATA-box	TATA	1208	-	Arabidopsis thaliana	core promoter element around -30 of transcription start	Other
	TATA-box	TATA	1326	-	Arabidopsis thaliana	core promoter element around -30 of transcription start	Other
	TATA-box	TATA	1368	-	Arabidopsis thaliana	core promoter element around -30 of transcription start	Other
	TATA-box	TATA	1415	-	Arabidopsis thaliana	core promoter element around -30 of transcription start	Other
	TATA-box	TATA	1448	-	Arabidopsis thaliana	core promoter element around -30 of transcription start	Other
	TATA-box	TATA	1664	-	Arabidopsis thaliana	core promoter element around -30 of transcription start	Other
	TATA-box	TATA	1740	-	Arabidopsis thaliana	core promoter element around -30 of transcription start	Other
	TATA-box	TATA	1897	-	Arabidopsis thaliana	core promoter element around -30 of transcription start	Other
	TATA-box	TATA	1919	-	Arabidopsis thaliana	core promoter element around -30 of transcription start	Other
TATA-box	TATA-box	TATAA	1325	-	Arabidopsis thaliana	core promoter element around -30 of transcription start	Other
	TATA-box	TATAA	304	-	Arabidopsis thaliana	core promoter element around -30 of transcription start	Other
	TATA-box	TATAA	461	-	Arabidopsis thaliana	core promoter element around -30 of transcription start	Other
	TATA-box	TATAA	1663	-	Arabidopsis thaliana	core promoter element around -30 of transcription start	Other
TATA-box	TATA-box	TATAAA	1324	-	Helianthus annuus	core promoter element around -30 of transcription start	Other
TATA-box	TATA-box	TATAAAT	1323	-	Brassica juncea	core promoter element around -30 of transcription start	Other
TATA-box	TATA-box	TATACA	1446	-	Helianthus annuus	core promoter element around -30 of transcription start	Other
	TATA-box	TATACA	1366	-	Helianthus annuus	core promoter element around -30 of transcription start	Other
	TATA-box	TATACA	770	-	Helianthus annuus	core promoter element around -30 of transcription start	Other
	TATA-box	TATACA	1738	-	Helianthus annuus	core promoter element around -30 of transcription start	Other
TATA-box	TATA-box	TATATA	252	+	Arabidopsis thaliana	core promoter element around -30 of transcription start	Other
	TATA-box	TATATA	359	+	Arabidopsis thaliana	core promoter element around -30 of transcription start	Other
	TATA-box	TATATA	574	+	Arabidopsis thaliana	core promoter element around -30 of transcription start	Other
	TATA-box	TATATA	772	+	Arabidopsis thaliana	core promoter element around -30 of transcription start	Other
TATA-box	TATA-box	ATATAT	253	+	Brassica napus	core promoter element around -30 of transcription start	Other
	TATA-box	ATATAT	296	+	Brassica napus	core promoter element around -30 of transcription start	Other
	TATA-box	ATATAT	358	+	Brassica napus	core promoter element around -30 of transcription start	Other
	TATA-box	ATATAT	573	+	Brassica napus	core promoter element around -30 of transcription start	Other
	TATA-box	ATATAT	773	+	Brassica napus	core promoter element around -30 of transcription start	Other
	TATA-box	ATATAT	849	+	Brassica napus	core promoter element around -30 of transcription start	Other
TATA-box	TATA-box	ATTATA	303	+	Brassica napus	core promoter element around -30 of transcription start	Other
TATA-box	TATA-box	TACATAAA	551	-	Oryza sativa	core promoter element around -30 of transcription start	Other
TATA-box	TATA-box	taTATAAAtc	1895	+	Arabidopsis thaliana	core promoter element around -30 of transcription start	Other
	STRE	AGGGG	328	-	Arabidopsis thaliana
	STRE	AGGGG	1076	+	Arabidopsis thaliana
	WRE3	CCACCT	1039	-	Pisum sativum
	MYB	TAACCA	381	+	Arabidopsis thaliana
	MYB	TAACCA	404	+	Arabidopsis thaliana
	MYB	TAACCA	787	-	Arabidopsis thaliana
	MYB	TAACCA	1023	-	Arabidopsis thaliana
	MYB	CAACCA	1064	+	Arabidopsis thaliana
	Unnamed__1	CGTGG	184	+	Zea mays
	Unnamed__1	CGTGG	1861	-	Zea mays
